# Supplementary material for: Sweet Taste Receptor Genetic Variation TAS1R2 rs35874116 Is Associated with Dietary Quality in a Korean Population
Source: Nutrients. 2026 Apr 14;18(8):1224. doi: 10.3390/nu18081224 (PMC13118574; doi:10.3390/nu18081224)
Supplement: Supplementary file 1 [file nutrients-18-01224-s001.zip]

Archive with 1 entries (1 files):
- nutrients-4200659-supplementary.pdf
